# Supplementary material for: Nematicidal Activity of Volatiles against the Rice Root-Knot Nematode and Environmental Safety in Comparison to Traditional Nematicides
Source: Plants (Basel). 2024 Jul 25;13(15):2046. doi: 10.3390/plants13152046 (PMC11314546; doi:10.3390/plants13152046)
Supplement: Supplementary file 1 [file plants-13-02046-s001.zip]

Archive with 1 entries (1 files):
- plants-3078424-supplementary.pdf
